# Supplementary material for: Oxytocin modulates human chemosensory decoding of sex in a dose-dependent manner
Source: eLife. 2021 Jan 13;10:e59376. doi: 10.7554/eLife.59376 (PMC7806258; doi:10.7554/eLife.59376)
Supplement: Figure 2—source data 1. — Androstadienone- and estratetraenol- induced visual gender judgment biases after the nasal administrations of 60 µg atosiban, 24 IU oxytocin, and 24 IU vasopressin in heterosexual and homosexual male participants. [file elife-59376-fig2-data1.data.xlsx]

## Sheet: Exp 1-Heterosexual men
SubjID	Drug	Age	AQ	Kinsey	CON.Z=-0.45	CON.Z=-0.3	CON.Z=-0.15	CON.Z=0	CON.Z=0.15	CON.Z=0.3	CON.Z=0.45	EST.Z=-0.45	EST.Z=-0.3	EST.Z=-0.15	EST.Z=0	EST.Z=0.15	EST.Z=0.3	EST.Z=0.45	AND.Z=-0.45	AND.Z=-0.3	AND.Z=-0.15	AND.Z=0	AND.Z=0.15	AND.Z=0.3	AND.Z=0.45	EST.Z=0.prop.bias	AND.Z=0.prop.bias	CON.PSE	EST.PSE	AND.PSE	EST.PSE.shift	AND.PSE.shift	CON.DL	EST.DL	AND.DL
1-1	24OT	26	25	0	0.01	0.01	0	0.62	0.87	0.99	1	0.01	0	0.04	0.39	0.78	0.91	0.99	0	0.06	0.26	0.54	0.83	0.99	0.99	-0.23	-0.08	-0.018732	0.0435	-0.024	0.062232	-0.005268	0.172421	0.185077	0.163921
1-2	24OT	26	20	0	0.01	0.02	0	0.56	0.96	1	1	0	0	0.21	0.71	0.99	1	1	0	0.03	0.17	0.58	0.94	0.99	1	0.15	0.02	-0.008979	-0.06	-0.0285	-0.051021	-0.019521	0.120633	0.143036	0.107198
1-3	24OT	24	18	0	0	0	0.03	0.61	1	0.99	1	0	0	0.12	0.39	0.87	0.99	0.99	0	0	0.05	0.43	0.92	1	0.99	-0.22	-0.18	-0.0162765	0.0255	0.015	0.0417765	0.0312765	0.088422	0.128052	0.147316
1-4	24OT	25	24	0	0	0	0.02	0.5	0.85	0.99	1	0	0	0.07	0.55	0.92	1	1	0.02	0	0	0.36	0.88	0.99	1	0.05	-0.14	0.0098445	-0.0105	0.033	-0.0203445	0.0231555	0.083922	0.161166	0.125914
1-5	24OT	25	28	0	0.07	0.06	0.39	0.77	0.95	1	0.97	0	0.06	0.34	0.69	0.9	0.99	0.99	0	0.11	0.33	0.61	0.92	0.95	1	-0.08	-0.16	-0.107702	-0.0765	-0.0645	0.0312015	0.0432015	0.208704	0.20678	0.216579
1-6	24OT	22	26	0	0	0.04	0.27	0.77	0.98	1	1	0.01	0.09	0.41	0.57	0.92	0.99	1	0	0.03	0.26	0.7	0.94	0.97	1	-0.2	-0.07	-0.082536	-0.072	-0.066	0.010536	0.016536	0.166912	0.219666	0.169922
1-7	24OT	24	25	0	0	0.08	0.21	0.44	0.8	0.91	0.95	0.04	0.04	0.12	0.41	0.86	0.9	0.98	0.01	0.05	0.19	0.21	0.81	0.95	0.94	-0.03	-0.23	0.015174	0.0225	0.0675	0.007326	0.052326	0.234335	0.16743	0.230001
1-8	24OT	25	20	0	0	0.01	0.08	0.23	0.66	0.93	1	0.01	0.01	0	0.23	0.56	0.92	0.96	0	0	0.04	0.24	0.68	0.86	0.98	0	0.01	0.0937755	0.1215	0.0975	0.0277245	0.0037245	0.172809	0.183582	0.186037
1-9	24OT	23	16	0	0	0	0.11	0.51	0.8	1	0.99	0.01	0.04	0.17	0.68	1	0.99	0.98	0.03	0.01	0.09	0.48	0.93	0.99	0.99	0.17	-0.03	0.0086985	-0.0525	0.003	-0.0611985	-0.0056985	0.149499	0.150632	0.115929
1-10	24OT	23	20	0	0	0.08	0.21	0.61	0.96	1	1	0.01	0.04	0.24	0.61	0.9	0.97	0.99	0	0.01	0.19	0.46	0.84	0.99	0.99	0	-0.15	-0.0438885	-0.0435	0.006	0.0003885	0.0498885	0.183353	0.204021	0.169212
1-11	24OT	22	22	0	0	0.04	0.18	0.39	0.81	0.91	0.98	0.06	0	0.08	0.53	0.9	0.94	0.98	0.05	0	0.12	0.49	0.72	0.99	0.92	0.14	0.1	0.0279585	-0.0045	0.0225	-0.0324585	-0.0054585	0.178095	0.176517	0.231768
1-12	24OT	24	22	0	0	0	0.03	0.15	0.86	0.99	1	0.01	0.02	0.05	0.17	0.82	0.99	1	0.01	0.02	0.1	0.52	0.89	0.96	0.99	0.02	0.37	0.072819	0.0765	-0.003	0.003681	-0.075819	0.138959	0.103808	0.136929
1-13	24OT	25	12	0	0	0.07	0.36	0.72	0.99	0.99	0.99	0	0.03	0.22	0.7	0.9	0.99	0.98	0.01	0.06	0.37	0.8	1	1	0.99	-0.02	0.08	-0.0926475	-0.0555	-0.108	0.0371475	-0.0153525	0.162907	0.191292	0.157941
1-14	24OT	25	21	0	0.11	0.15	0.64	0.86	0.9	0.99	0.93	0.07	0.27	0.29	0.7	1	0.98	1	0.18	0.23	0.4	0.93	0.85	0.94	0.94	-0.16	0.07	-0.182225	-0.1005	-0.1545	0.0817245	0.0277245	0.257381	0.281922	0.222019
1-15	24OT	25	27	0	0.01	0.02	0.08	0.58	0.99	1	0.97	0	0	0.05	0.33	0.82	0.98	1	0.02	0.01	0.09	0.39	0.86	0.99	1	-0.25	-0.19	-0.0166635	0.048	0.027	0.0646635	0.0436635	0.123228	0.122611	0.169867
1-16	24OT	25	26	0	0	0.01	0.02	0.46	0.96	1	1	0	0.02	0.07	0.4	0.82	0.99	1	0.01	0	0.07	0.55	0.87	0.99	1	-0.06	0.09	0.00744	0.0315	-0.006	0.02406	-0.01344	0.135522	0.147961	0.127601
1-17	24OT	25	27	0	0.01	0.01	0.07	0.6	0.86	0.99	0.99	0.01	0.05	0.27	0.8	1	1	0.99	0.02	0.05	0.42	0.82	0.92	0.97	1	0.2	0.22	-0.016737	-0.0885	-0.1185	-0.071763	-0.101763	0.147201	0.172126	0.13304
1-18	24OT	24	27	0	0.02	0.14	0.25	0.5	0.88	0.94	1	0.01	0.14	0.24	0.56	0.83	0.96	0.93	0.09	0.08	0.32	0.52	0.83	0.91	0.96	0.06	0.02	-0.023385	-0.03	-0.03	-0.006615	-0.006615	0.26124	0.24726	0.296762
1-19	24OT	23	31	0	0	0.03	0	0.2	0.61	0.96	0.96	0.01	0	0.12	0.42	0.73	0.92	0.99	0.02	0.05	0.22	0.35	0.69	0.93	0.92	0.22	0.15	0.112193	0.042	0.051	-0.0701925	-0.0611925	0.185398	0.218557	0.256557
1-20	24OT	25	14	0	0.01	0.01	0.13	0.34	0.8	0.94	0.99	0	0.07	0.17	0.39	0.79	1	1	0.01	0.03	0.08	0.42	1	0.99	0.99	0.05	0.08	0.0443595	0.0255	0.012	-0.0188595	-0.0323595	0.157411	0.196043	0.132713
1-21	24OT	24	22	0	0.02	0.05	0.07	0.46	0.81	0.95	0.95	0.02	0.02	0.06	0.61	0.81	0.94	1	0	0	0.17	0.36	0.84	0.88	0.93	0.15	-0.1	0.0239025	-0.012	0.0345	-0.0359025	0.0105975	0.18447	0.177762	0.214389
1-22	24OT	26	22	0	0	0	0.13	0.57	0.89	0.98	0.99	0	0.01	0.09	0.47	0.79	0.95	1	0	0.05	0.14	0.49	0.92	1	0.99	-0.1	-0.08	-0.0163815	0.021522	-0.0034755	0.0379035	0.012906	0.178896	0.152592	0.177441
1-23	24OT	24	17	0	0	0	0.34	0.88	0.99	1	1	0	0.06	0.52	0.99	1	1	1	0	0.01	0.17	0.82	0.99	1	1	0.11	-0.06	-0.111201	-0.154506	-0.073887	-0.043305	0.037314	0.101581	0.115794	0.103883
1-24	24OT	23	16	0	0.01	0.01	0.13	0.61	0.88	0.97	1	0	0.03	0.14	0.51	0.94	1	0.99	0.01	0	0.06	0.36	0.87	0.97	0.98	-0.1	-0.25	-0.025401	-0.0088455	0.033972	0.0165555	0.059373	0.188947	0.149488	0.110571
2-1	24VP	24	22	0	0.02	0.01	0.28	0.58	0.92	1	0.93	0.01	0.17	0.21	0.65	0.83	0.97	1	0.02	0.07	0.32	0.53	0.93	0.98	0.96	0.07	-0.05	-0.04365	-0.045027	-0.044049	-0.001377	-0.000399	0.216989	0.238806	0.211413
2-2	24VP	24	19	0	0	0	0.06	0.56	0.83	1	1	0	0	0.03	0.46	0.86	1	1	0	0	0.03	0.38	1	1	1	-0.1	-0.18	-0.0045375	0.015729	0.014973	0.0202665	0.0195105	0.121399	0.0913485	0.124381
2-3	24VP	21	30	0	0	0	0.10833	0.44167	0.81667	0.96667	1	0	0	0.03333	0.09167	0.84167	0.91667	1	0.01429	0	0	0.25238	0.76667	1	1	-0.35	-0.18929	0.021879	0.08664	0.0716745	0.064761	0.0497955	0.181644	0.085311	0.137077
2-4	24VP	20	16	0	0	0	0.03	0.31	0.73	0.99	1	0.01	0.01	0.04	0.32	0.72	0.97	0.99	0	0.01	0.09	0.56	0.96	1	1	0.01	0.25	0.0664455	0.0676875	-0.0145335	0.001242	-0.080979	0.152458	0.166073	0.156723
2-5	24VP	25	20	0	0.01	0.02	0.28	0.48	0.99	0.93	0.98	0.01	0.07	0.15	0.53	0.61	1	1	0	0	0.2	0.44	0.9	0.98	0.98	0.05	-0.04	-0.0256065	0.024708	0.0026565	0.0503145	0.028263	0.177645	0.189436	0.209487
2-6	24VP	23	25	0	0	0.125	0.11667	0.45	0.81667	0.95	1	0.04167	0	0.175	0.45	0.80833	0.95	0.95	0.01667	0.05714	0.11429	0.49286	0.95238	0.97143	1	0	0.04286	0.0169035	0.015402	-0.0034005	-0.0015015	-0.020304	0.207601	0.215213	0.142787
2-7	24VP	23	24	0	0	0	0.12	0.61	0.95	0.99	1	0	0	0.05	0.33	0.76	0.99	1	0	0	0.03	0.6	0.95	0.97	1	-0.28	-0.01	-0.027723	0.057153	-0.0163845	0.084876	0.0113385	0.106056	0.152988	0.157479
2-8	24VP	25	13	0	0.02	0.19	0.4	0.81	0.95	0.99	1	0	0.06	0.31	0.6	1	0.99	1	0.01	0.03	0.39	0.77	0.91	1	1	-0.21	-0.04	-0.126153	-0.062061	-0.10248	0.064092	0.023673	0.214069	0.193722	0.159474
2-9	24VP	25	24	0	0.05	0.09	0.34	0.78	0.92	0.96	0.96	0.03	0.14	0.25	0.56	0.92	1	0.98	0.09	0.15	0.4	0.8	0.94	0.95	1	-0.22	0.02	-0.0979125	-0.04221	-0.120568	0.0557025	-0.022656	0.180744	0.249087	0.213076
2-10	24VP	25	18	0	0	0.01	0.07	0.52	0.83	0.98	0.95	0	0	0.01	0.51	0.83	0.98	0.99	0	0.01	0.07	0.36	0.85	0.97	0.96	-0.01	-0.16	0.005895	0.012003	0.037344	0.006108	0.031449	0.158209	0.178204	0.128421
2-11	24VP	23	28	0	0	0	0.04262	0.26476	0.82452	0.99167	1	0	0	0	0.36476	0.78452	0.99167	1	0	0	0.09833	0.53333	0.92667	0.99667	1	0.1	0.26857	0.059175	0.047955	-0.008637	-0.01122	-0.067812	0.12945	0.154053	0.137865
2-12	24VP	24	12	0	0.01	0	0.21	0.24	0.76	0.96	0.98	0	0.03	0.06	0.36	0.8	0.96	1	0.01	0.04	0.09	0.4	0.68	0.83	0.99	0.12	0.16	0.0647655	0.0465585	0.066765	-0.018207	0.0019995	0.18834	0.197847	0.225313
2-13	24VP	25	29	0	0	0	0.0419	0.23667	0.88476	1	1	0	0	0.03333	0.26667	0.72333	1	1	0	0	0.03619	0.26333	0.8419	1	1	0.03	0.02666	0.0545805	0.0756075	0.0567165	0.021027	0.002136	0.10434	0.155347	0.122424
2-14	24VP	25	23	0	0.05	0.07	0.21	0.76	0.87	0.98	0.92	0.05	0.04	0.16	0.5	0.89	0.94	1	0	0.1	0.18	0.65	0.91	0.98	1	-0.26	-0.11	-0.0658815	-0.004455	-0.044688	0.0614265	0.0211935	0.168415	0.168633	0.212152
2-15	24VP	24	16	0	0	0.05	0.3	0.75	0.98	0.99	1	0	0	0.14	0.68	0.93	1	0.98	0.03	0.03	0.39	0.89	0.98	0.99	1	-0.07	0.14	-0.0853695	-0.043752	-0.12315	0.0416175	-0.0377805	0.159495	0.133581	0.139548
2-16	24VP	20	13	0	0.04	0.08	0.32	0.69	0.86	0.96	0.97	0.05	0.12	0.22	0.63	0.9	0.96	1	0.04	0	0.24	0.67	0.94	1	1	-0.06	-0.02	-0.072738	-0.046827	-0.056742	0.025911	0.015996	0.187455	0.244695	0.169812
2-17	24VP	24	32	0	0.01667	0.025	0.15	0.51667	0.89167	0.9	1	0.01667	0.08333	0.03333	0.63333	0.76667	0.95	1	0	0.09167	0.25	0.50333	0.94167	0.93333	1	0.11666	-0.01334	-0.006516	-0.0086265	-0.0266295	-0.0021105	-0.0201135	0.184866	0.183945	0.215355
2-18	24VP	23	18	0	0.01	0	0.15	0.51	0.91	0.98	0.98	0	0.03	0.05	0.42	0.9	0.94	1	0.01	0.03	0.1	0.43	0.87	0.99	0.98	-0.09	-0.08	-0.0078345	0.020613	0.0173715	0.0284475	0.025206	0.133341	0.160374	0.161775
2-19	24VP	25	23	0	0.01	0.05	0.06	0.39	0.91	1	1	0.01	0	0.01	0.24	0.69	0.98	1	0	0.02	0.04	0.33	0.8	0.98	1	-0.15	-0.06	0.023913	0.087507	0.0519495	0.063594	0.0280365	0.132186	0.164808	0.147229
2-20	24VP	23	14	0	0.01	0.02	0.14	0.22	0.75	0.97	0.99	0	0.03	0.02	0.29	0.66	0.98	0.96	0.02	0.01	0.09	0.25	0.81	0.94	1	0.07	0.03	0.0759375	0.085374	0.0640035	0.0094365	-0.011934	0.171813	0.162926	0.152482
2-21	24VP	23	21	0	0.03	0.03	0.18	0.43	0.7	0.88	1	0.02	0	0.03	0.14	0.76	0.85	0.92	0	0.08	0.24	0.46	0.66	0.88	0.97	-0.29	0.03	0.038085	0.093894	0.032463	0.055809	-0.005622	0.199422	0.198128	0.264043
2-22	24VP	25	12	0	0	0.1	0.12	0.53	0.92	0.99	1	0.01	0	0.13	0.61	0.97	0.98	1	0	0.03	0.12	0.44	0.88	0.99	1	0.08	-0.09	-0.011043	-0.028647	0.013758	-0.017604	0.024801	0.153985	0.109222	0.17215
2-23	24VP	24	21	0	0.01	0.01	0.2	0.74	0.83	1	1	0.02	0.06	0.25	0.57	1	1	1	0.02	0.06	0.03	0.55	0.89	0.96	1	-0.17	-0.19	-0.058311	-0.0441735	-0.005136	0.0141375	0.053175	0.16282	0.156922	0.144084
2-24	24VP	26	22	0	0	0.01	0.09	0.61	0.94	1	1	0	0	0.16	0.52	0.96	0.99	1	0	0.01	0.15	0.64	0.93	0.99	0.99	-0.09	0.03	-0.02412	-0.0132165	-0.03708	0.0109035	-0.01296	0.13335	0.142608	0.146704
3-1	AT	25	23	0	0.01	0.02	0.23	0.64	0.89	0.95	1	0	0.05	0.28	0.65	0.88	1	0.99	0.01	0.1	0.1	0.58	0.93	0.97	0.99	0.01	-0.06	-0.046473	-0.0568065	-0.0202425	-0.0103335	0.0262305	0.16728	0.221181	0.160689
3-2	AT	20	13	0	0.01	0.03	0.16	0.49	0.83	0.97	0.99	0.01	0.01	0.08	0.49	0.82	0.95	1	0	0.03	0.06	0.34	0.68	0.99	0.99	0	-0.15	0.0041205	0.012048	0.0696405	0.0079275	0.06552	0.19896	0.198666	0.175855
3-3	AT	25	13	0	0.06	0.1	0.4	0.65	0.86	1	1	0.01	0.03	0.23	0.71	0.95	1	0.98	0	0.08	0.39	0.75	0.98	0.97	1	0.06	0.1	-0.0837945	-0.0643785	-0.104459	0.019416	-0.020664	0.221479	0.184701	0.205916
3-4	AT	25	24	0	0.05	0.12	0.43	0.71	0.97	0.99	0.97	0.05	0.16	0.4	0.74	0.94	0.93	0.96	0.01	0	0.28	0.75	0.89	1	0.97	0.03	0.04	-0.111167	-0.112411	-0.07626	-0.001245	0.0349065	0.211821	0.223941	0.169839
3-5	AT	25	24	0	0.01	0	0.05	0.57	0.98	0.99	0.99	0	0.04	0.14	0.46	0.87	1	1	0	0.02	0.1	0.48	0.79	0.98	0.98	-0.11	-0.09	-0.0129075	0.0071745	0.016239	0.020082	0.0291465	0.128667	0.181287	0.154939
3-6	AT	24	12	0	0	0	0.07	0.37	0.63	1	1	0	0.03	0.03	0.38	0.8	0.94	0.99	0	0.01	0.07	0.29	0.78	0.92	0.99	0.01	-0.08	0.068703	0.043584	0.0644085	-0.025119	-0.0042945	0.195057	0.164443	0.179022
3-7	AT	25	28	0	0	0.02	0.08	0.44	0.71	0.99	0.99	0	0.01	0.08	0.28	0.92	1	1	0	0	0	0.11	0.51	0.9	1	-0.16	-0.33	0.0392295	0.0429765	0.14592	0.003747	0.106691	0.198326	0.113373	0.152916
3-8	AT	24	32	0	0.07	0.14	0.23	0.86	1	0.96	0.97	0	0.09	0.34	0.59	0.92	0.98	0.98	0.08	0.2	0.37	0.67	0.94	0.94	0.96	-0.27	-0.19	-0.091824	-0.060858	-0.098886	0.030966	-0.007062	0.172368	0.213163	0.233952
3-9	AT	24	22	0	0	0.02	0.12	0.49	0.85	1	1	0.01	0.03	0.15	0.63	0.9	0.98	0.99	0.02	0.02	0.29	0.6	0.95	0.99	0.99	0.14	0.11	0.004407	-0.032499	-0.0520335	-0.036906	-0.0564405	0.18749	0.1745	0.167301
3-10	AT	24	22	0	0.01	0.01	0.05	0.43	0.85	0.9	0.98	0.01	0.02	0.08	0.28	0.68	0.96	0.99	0	0	0.09	0.48	0.88	0.99	0.98	-0.15	0.05	0.0273075	0.08037	0.006552	0.0530625	-0.0207555	0.200258	0.165165	0.16978
3-11	AT	23	28	0	0	0.02	0.05	0.45	0.84	1	1	0	0	0.04	0.57	0.77	0.98	0.98	0	0	0.06	0.23	0.93	1	1	0.12	-0.22	0.0212115	0.0048855	0.047559	-0.016326	0.0263475	0.139122	0.149755	0.145089
3-12	AT	22	15	0	0.01	0	0.1	0.43	0.88	0.98	1	0	0	0.03	0.49	0.72	0.93	0.96	0.03	0	0.04	0.44	0.89	0.97	0.99	0.06	0.01	0.017145	0.036387	0.018318	0.019242	0.001173	0.180852	0.197739	0.111741
3-13	AT	25	26	0	0	0.01	0	0.34	0.93	1	1	0	0.01	0.1	0.31	0.87	0.96	0.99	0	0	0.11	0.62	0.86	0.97	1	-0.03	0.28	0.0295305	0.0431445	-0.023481	0.013614	-0.0530115	0.108009	0.122706	0.185614
3-14	AT	24	25	0	0.01	0.01	0.03	0.32	0.81	1	1	0	0	0.06	0.31	0.68	0.96	1	0.01	0.01	0.03	0.27	0.77	0.97	0.99	-0.01	-0.05	0.0509805	0.07701	0.068058	0.0260295	0.0170775	0.131503	0.13842	0.157852
3-15	AT	23	11	0	0	0.01	0.07	0.35	0.78	1	0.99	0	0	0.06	0.25	0.95	1	0.99	0	0	0.04	0.16	0.83	0.99	1	-0.1	-0.19	0.048168	0.042393	0.0764685	-0.005775	0.0283005	0.15454	0.099873	0.107262
3-16	AT	23	24	0	0	0.03	0.01	0.36	0.81	0.99	1	0	0.02	0	0.13	0.76	1	1	0	0	0.05	0.2	0.72	0.97	1	-0.23	-0.16	0.043701	0.093195	0.088122	0.049494	0.044421	0.133915	0.133671	0.134094
3-17	AT	25	16	0	0.06	0.06	0.53	0.87	0.98	1	1	0.04	0.05	0.25	0.86	1	1	1	0	0.14	0.37	0.68	0.98	0.98	0.99	-0.01	-0.19	-0.150769	-0.0949215	-0.0923025	0.055848	0.058467	0.146137	0.141306	0.192883
3-18	AT	23	14	0	0	0.01	0.08	0.25	0.75	0.89	0.98	0	0	0.13	0.48	0.79	0.96	1	0	0.01	0	0.31	0.79	0.95	0.98	0.23	0.06	0.0754245	0.0160935	0.05757	-0.059331	-0.0178545	0.159084	0.179625	0.19257
3-19	AT	22	20	0	0.01	0.04	0.19	0.73	0.92	0.99	1	0	0.02	0.19	0.76	0.98	1	1	0.01	0	0.23	0.67	0.93	0.96	1	0.03	-0.06	-0.060231	-0.0652935	-0.0525765	-0.0050625	0.0076545	0.136387	0.15246	0.14257
3-20	AT	24	19	0	0.02	0.02	0.11	0.67	0.87	0.97	1	0	0.02	0.25	0.55	0.79	1	1	0.02	0.01	0.06	0.57	0.94	0.99	0.98	-0.12	-0.1	-0.0343545	-0.019224	-0.0129345	0.0151305	0.02142	0.172297	0.182195	0.152613
3-21	AT	26	19	0	0.01	0	0.24	0.57	0.95	1	1	0	0.03	0.22	0.56	0.91	1	1	0.02	0.01	0.3	0.6	0.93	1	0.99	-0.01	0.03	-0.0351015	-0.028308	-0.0521295	0.0067935	-0.017028	0.186776	0.174547	0.205256
3-22	AT	23	22	0	0.02	0.03	0.1	0.38	0.78	0.89	0.94	0	0.06	0.11	0.28	0.75	0.91	0.96	0.01	0.01	0.12	0.46	0.75	0.93	0.98	-0.1	0.08	0.045627	0.067959	0.0283005	0.022332	-0.0173265	0.234	0.186	0.2025
3-23	AT	23	27	0	0.02	0.12	0.37	0.72	0.86	0.97	0.96	0.07	0.21	0.29	0.72	0.96	0.97	0.96	0.03	0.07	0.37	0.82	1	1	1	0	0.1	-0.091182	-0.092388	-0.110601	-0.001206	-0.019419	0.1875	0.1845	0.2385
3-24	AT	25	29	0	0	0	0.01	0.07	0.59	0.93	0.98	0.01	0	0.01	0.18	0.56	0.86	1	0.01	0.03	0.01	0.3	0.67	0.93	1	0.11	0.23	0.131263	0.130711	0.0830865	-0.000552	-0.048177	0.1695	0.1575	0.1695
		24OT	24 IU oxytocin
		24VP	24 IU vasopressin
		AT	60 μg atosiban
		AQ	score on the Autism Spectrum Quotient
		CON	carrier control
		EST	estratetraenol
		AND	androstadienone
		Z	Z score that quantifies the gender of point-light walkers (PLWs)
		Z=0.prop.bias	proportional ‘male’ biases at the gender-neutral point of the PLWs (Z = 0)
		PSE	point of subjective equality
		DL	difference limen

## Sheet: Exp 2-Homosexual men
SubjID	Drug	Age	AQ	Kinsey	CON.Z=-0.45	CON.Z=-0.3	CON.Z=-0.15	CON.Z=0	CON.Z=0.15	CON.Z=0.3	CON.Z=0.45	EST.Z=-0.45	EST.Z=-0.3	EST.Z=-0.15	EST.Z=0	EST.Z=0.15	EST.Z=0.3	EST.Z=0.45	AND.Z=-0.45	AND.Z=-0.3	AND.Z=-0.15	AND.Z=0	AND.Z=0.15	AND.Z=0.3	AND.Z=0.45	EST.Z=0.prop.bias	AND.Z=0.prop.bias	CON.PSE	EST.PSE	AND.PSE	EST.PSE.shift	AND.PSE.shift	CON.DL	EST.DL	AND.DL
1-1	24OT	21	23	5	0.01	0.05	0.17	0.61	0.87	0.92	1	0.01	0.02	0.12	0.54	0.81	1	0.99	0	0.04	0.12	0.47	1	0.97	1	-0.07	-0.14	-0.0273015	-0.0017265	0.000372	0.025575	0.0276735	0.148302	0.185276	0.136384
1-2	24OT	22	16	6	0.01	0	0	0.06	0.57	0.83	1	0	0	0.1	0.3	0.56	0.94	0.99	0.01	0.01	0.07	0.27	0.58	0.98	1	0.24	0.21	0.143656	0.100548	0.10151	-0.0431085	-0.042147	0.178997	0.229054	0.147516
1-3	24OT	26	18	4	0.03	0.03	0.15	0.39	0.89	1	1	0.01	0.02	0.16	0.52	0.94	1	0.99	0	0.04	0.13	0.51	0.88	0.96	1	0.13	0.12	0.0207405	-0.0125475	-0.002787	-0.033288	-0.0235275	0.172789	0.138379	0.187029
1-4	24OT	21	18	5	0.02	0.06	0.3	0.64	0.99	0.97	1	0.01	0	0.2	0.67	0.86	0.94	0.99	0	0.06	0.35	0.51	0.88	0.99	0.98	0.03	-0.13	-0.065298	-0.044721	-0.039819	0.020577	0.025479	0.210497	0.204952	0.203365
1-5	24OT	21	26	6	0.09	0.03	0.27	0.55	0.85	0.98	0.99	0.02	0.08	0.38	0.61	0.97	0.97	0.93	0	0.14	0.37	0.68	0.99	1	0.99	0.06	0.13	-0.02949	-0.076473	-0.0938865	-0.046983	-0.0643965	0.20882	0.229985	0.234585
1-6	24OT	20	15	6	0.03	0.02	0.1	0.57	0.9	0.95	1	0.06	0.02	0.26	0.65	0.94	1	0.97	0	0.05	0.31	0.64	0.9	0.98	0.97	0.08	0.07	-0.016332	-0.057753	-0.06018	-0.041421	-0.043848	0.151512	0.19266	0.203069
1-7	24OT	21	13	6	0	0.15	0.28	0.64	0.91	1	1	0.02	0.01	0.15	0.78	1	0.99	0.99	0.01	0.1	0.33	0.59	0.93	1	0.99	0.14	-0.05	-0.0646005	-0.0624285	-0.0621585	0.002172	0.002442	0.206807	0.156552	0.185174
1-8	24OT	27	22	6	0.01	0.06	0.19	0.74	0.93	1	1	0.01	0.01	0.23	0.57	0.9	0.95	0.99	0.02	0.01	0.24	0.5	0.97	0.97	0.99	-0.17	-0.24	-0.062187	-0.0304905	-0.023349	0.0316965	0.038838	0.167568	0.167139	0.178386
1-9	24OT	25	21	4	0.03	0.07	0.25	0.88	0.89	1	0.99	0.07	0.09	0.5	0.71	0.97	1	0.99	0.04	0.16	0.5	0.79	0.98	1	1	-0.17	-0.09	-0.0954495	-0.124293	-0.144843	-0.0288435	-0.0493935	0.154692	0.18917	0.212518
1-10	24OT	21	13	5	0.03	0.15	0.29	0.73	0.95	0.95	1	0.11	0.09	0.41	0.83	0.93	1	0.94	0.01	0.23	0.49	0.85	0.87	0.99	1	0.1	0.12	-0.083739	-0.120705	-0.151689	-0.036966	-0.06795	0.202432	0.206207	0.218525
1-11	24OT	19	24	4	0	0.09	0.32	0.59	0.93	0.92	0.97	0.06	0	0.2	0.6	0.91	0.96	1	0.03	0.01	0.09	0.53	0.7	1	1	0.01	-0.06	-0.057987	-0.032544	0.020604	0.025443	0.078591	0.218068	0.171154	0.229236
1-12	24OT	23	22	5	0	0	0.01	0.56	1	1	1	0	0	0.01	0.34	0.95	0.99	1	0	0	0.04	0.52	0.92	1	1	-0.22	-0.04	-0.0072225	0.027744	-0.001983	0.0349665	0.0052395	0.034992	0.0945165	0.098067
1-13	24OT	22	25	5	0	0	0.1	0.6	1	1	1	0	0.01	0	0.64	0.9	0.99	0.99	0	0.01	0.1	0.72	0.9	0.99	0.99	0.04	0.12	-0.0239865	-0.0204375	-0.0436785	0.003549	-0.019692	0.132742	0.0964935	0.082512
1-14	24OT	20	23	5	0	0	0.01	0.47	0.95	0.99	1	0	0	0.02	0.37	0.95	1	0.99	0.01	0.01	0.03	0.5	0.91	1	1	-0.1	0.03	0.0067755	0.023268	0.0018465	0.0164925	-0.004929	0.0972255	0.105228	0.11937
1-15	24OT	21	15	5	0.01	0.1	0.16	0.35	0.8	0.82	0.96	0.01	0	0.08	0.28	0.64	0.89	0.93	0.02	0.05	0.14	0.44	0.67	0.96	0.95	-0.07	0.09	0.0455115	0.093843	0.0443235	0.0483315	-0.001188	0.278821	0.217395	0.213073
1-16	24OT	22	29	5	0	0.04	0.14	0.38	0.79	0.96	0.99	0.04	0.03	0.13	0.67	0.95	0.96	0.98	0.02	0.06	0.09	0.43	0.79	0.98	1	0.29	0.05	0.03573	-0.0410055	0.0275925	-0.0767355	-0.0081375	0.204156	0.160734	0.188388
1-17	24OT	21	16	5	0.02	0.07	0.47	0.89	0.95	0.99	1	0.04	0.14	0.37	0.74	0.94	1	0.99	0.01	0.06	0.45	0.78	1	0.98	1	-0.15	-0.11	-0.138987	-0.103575	-0.121648	0.035412	0.0173385	0.188996	0.215883	0.140908
1-18	24OT	22	17	6	0.05	0.11	0.19	0.44	0.9	0.96	0.98	0.02	0	0.08	0.48	0.72	0.91	0.97	0.02	0.07	0.16	0.48	0.97	0.94	0.97	0.04	0.04	0.0006945	0.036399	-0.0075135	0.0357045	-0.008208	0.189843	0.17886	0.217083
1-19	24OT	21	22	6	0	0	0.05	0.49	0.92	0.98	1	0	0.03	0.15	0.74	0.94	0.99	1	0.01	0.05	0.13	0.64	0.96	0.99	1	0.25	0.15	0.003525	-0.0564135	-0.0353685	-0.0599385	-0.0388935	0.137562	0.131694	0.0995295
1-20	24OT	24	21	5	0.06	0.08	0.12	0.41	0.85	0.96	0.99	0.01	0.02	0.09	0.25	0.72	0.98	1	0.05	0.05	0.26	0.63	0.98	0.99	0.99	-0.16	0.22	0.0222285	0.0761655	-0.056355	0.053937	-0.0785835	0.170403	0.202007	0.187623
1-21	24OT	21	22	6	0	0.01	0.04	0.28	0.66	0.97	0.99	0	0	0.04	0.42	0.8	1	0.99	0	0	0	0.28	0.76	0.99	1	0.14	0	0.0855	0.033	0.0675	-0.0525	-0.018	0.1575	0.162	0.168
1-22	24OT	29	22	6	0	0	0.1	0.48	0.77	0.97	1	0	0.07	0.15	0.43	0.74	0.96	0.97	0.03	0.08	0.2	0.46	0.86	0.95	0.99	-0.05	-0.02	0.021567	0.031317	-0.000702	0.00975	-0.022269	0.202484	0.222319	0.222306
1-23	24OT	22	24	5	0	0.02	0.12	0.81	1	1	1	0	0.01	0.05	0.69	0.89	0.98	0.99	0	0	0.13	0.53	0.94	0.99	0.99	-0.12	-0.28	-0.063	-0.0345	-0.0105	0.0285	0.0525	0.093	0.108	0.1335
1-24	24OT	20	24	5	0	0.04	0.04	0.32	0.72	0.87	0.95	0	0.01	0.12	0.27	0.69	0.95	0.99	0	0.02	0.02	0.28	0.73	0.97	0.98	-0.05	-0.04	0.07338	0.078591	0.0725715	0.005211	-0.0008085	0.189069	0.205229	0.162799
2-1	24VP	21	19	5	0.03	0.03	0.28	0.46	0.92	0.94	0.96	0	0.02	0.27	0.3	0.8	0.94	1	0	0.05	0.17	0.58	0.87	0.99	1	-0.16	0.12	-0.0171945	0.038292	-0.0232065	0.0554865	-0.006012	0.2055	0.2055	0.2085
2-2	24VP	22	17	6	0	0.01	0.04	0.29	0.59	0.94	0.98	0	0	0.06	0.33	0.74	0.98	1	0	0	0.09	0.31	0.6	0.92	0.99	0.04	0.02	0.100341	0.059292	0.0935745	-0.041049	-0.0067665	0.1935	0.2025	0.2085
2-3	24VP	21	20	6	0.01	0.01	0.17	0.48	1	0.99	0.99	0	0	0.16	0.52	0.93	0.99	1	0.01	0.01	0.11	0.83	0.99	1	1	0.04	0.35	-0.008418	-0.01083	-0.065193	-0.002412	-0.056775	0.1665	0.132	0.105
2-4	24VP	23	19	6	0.01	0.01	0.03	0.3	0.94	0.97	1	0	0	0	0.24	0.82	1	1	0.02	0.02	0.11	0.52	0.88	0.97	1	-0.06	0.22	0.0360825	0.063858	-0.002214	0.0277755	-0.0382965	0.1155	0.117	0.15
2-5	24VP	26	17	4	0	0	0.13	0.44	0.85	0.91	0.94	0.03	0.04	0.14	0.42	0.96	0.97	0.9	0.03	0	0.06	0.6	0.82	1	1	-0.02	0.16	0.019221	0.010857	-0.013488	-0.008364	-0.032709	0.1695	0.171	0.144
2-6	24VP	21	21	5	0.03	0.02	0.07	0.57	0.78	0.94	0.98	0.01	0.05	0.13	0.47	0.77	1	0.98	0	0	0.19	0.48	0.75	0.95	1	-0.1	-0.09	0.0048375	0.018972	0.0140235	0.0141345	0.009186	0.2175	0.2055	0.2115
2-7	24VP	21	22	6	0	0.11	0.5	0.67	0.97	0.96	0.98	0.07	0.08	0.34	0.73	0.99	0.93	0.99	0.12	0.18	0.52	0.78	0.95	1	1	0.06	0.11	-0.116961	-0.093066	-0.153555	0.023895	-0.036594	0.234	0.225	0.2175
2-8	24VP	20	14	6	0.04	0.04	0.11	0.34	0.76	1	1	0	0.01	0.06	0.33	0.79	0.91	0.99	0.04	0.02	0.12	0.3	0.83	0.98	0.92	-0.01	-0.04	0.0505935	0.0547185	0.0505695	0.004125	-2.4e-05	0.171	0.1635	0.1815
2-9	24VP	21	9	6	0.05	0.05	0.29	0.57	0.87	0.99	0.99	0.01	0.09	0.33	0.75	0.99	0.96	0.99	0	0.06	0.24	0.69	0.93	1	1	0.18	0.12	-0.03921	-0.093798	-0.0602955	-0.054588	-0.0210855	0.1965	0.1905	0.2025
2-10	24VP	27	22	6	0.02	0	0.15	0.33	0.81	0.92	1	0.01	0.03	0.1	0.54	0.95	1	0.99	0.01	0.07	0.22	0.53	0.92	0.97	0.99	0.21	0.2	0.0443265	-0.0114375	-0.025059	-0.055764	-0.0693855	0.177	0.144	0.1875
2-11	24VP	25	21	4	0.06	0.16	0.62	0.91	0.98	1	0.99	0	0.14	0.38	0.79	0.96	1	1	0.08	0.23	0.53	0.94	0.99	1	0.98	-0.12	0.03	-0.18312	-0.113157	-0.179295	0.069963	0.003825	0.189	0.2055	0.1635
2-12	24VP	21	16	5	0	0.07	0.3	0.81	0.93	0.97	0.98	0.06	0.15	0.49	0.66	0.98	1	0.99	0.08	0.09	0.33	0.74	0.96	0.98	1	-0.15	-0.07	-0.094629	-0.123812	-0.0920835	-0.0291825	0.0025455	0.1905	0.24	0.18
2-13	24VP	23	19	5	0	0.01	0.16	0.51	0.93	1	1	0	0	0	0.28	0.86	1	1	0	0	0.16	0.55	0.96	1	1	-0.23	0.04	-0.008862	0.0508935	-0.0210675	0.0597555	-0.0122055	0.174	0.111	0.129
2-14	24VP	22	19	5	0	0.01	0.15	0.51	0.98	0.98	1	0.01	0	0.14	0.48	0.89	1	1	0	0	0.03	0.5	0.87	0.98	1	-0.03	-0.01	-0.0117255	0.0016665	0.0061455	0.013392	0.017871	0.1365	0.1485	0.159
2-15	24VP	20	18	5	0	0	0	0.14	0.51	0.92	1	0	0	0	0	0.8	0.98	0.99	0	0	0.04	0.18	0.74	0.97	0.99	-0.14	0.04	0.1425	0.1245	0.0885	-0.018	-0.054	0.1275	0.0945	0.1155
2-16	24VP	22	29	5	0	0	0.04	0.34635	0.63937	0.94159	0.98111	0	0	0.02	0.17444	0.46222	0.82111	1	0	0	0.09	0.25778	0.60556	0.92778	0.96778	-0.17191	-0.08857	0.079461	0.158506	0.100978	0.0790455	0.0215175	0.207484	0.199965	0.206733
2-17	24VP	21	16	5	0	0.01	0.57	0.81	0.99	1	1	0.01	0.06	0.35	0.96	0.97	0.99	1	0.03	0.06	0.48	0.86	0.99	0.99	1	0.15	0.05	-0.151227	-0.124456	-0.138556	0.0267705	0.0126705	0.15	0.1575	0.1065
2-18	24VP	22	21	5	0.05	0.04	0.45	0.76	0.91	0.92	0.96	0.03	0.05	0.36	0.85	0.92	0.97	0.99	0.02	0.19	0.25	0.75	0.94	0.95	1	0.09	-0.01	-0.112702	-0.111168	-0.0832245	0.0015345	0.029478	0.2325	0.147	0.192
2-19	24VP	21	19	6	0	0.02	0.09	0.44	0.98	0.95	1	0	0.02	0.11	0.5	0.88	0.99	1	0	0	0.11	0.69	0.79	0.97	1	0.06	0.25	0.0092805	0.0007155	-0.033219	-0.008565	-0.0424995	0.12	0.1665	0.1815
2-20	24VP	20	32	5	0	0.01	0.18714	0.68571	0.96333	1	1	0	0.0419	0.13214	0.7	0.94905	1	1	0	0	0.22833	0.83333	0.99	1	1	0.01429	0.14762	-0.0519945	-0.0468135	-0.085206	0.005181	-0.0332115	0.143079	0.126451	0.115221
2-21	24VP	24	14	5	0.04	0	0	0.32	0.75	0.93	0.96	0.04	0.03	0.14	0.28	0.87	0.95	0.99	0.09	0.01	0.23	0.57	0.79	0.92	0.98	-0.04	0.25	0.063678	0.048075	-0.0153285	-0.015603	-0.0790065	0.17511	0.160092	0.216497
2-22	24VP	29	24	6	0.02	0.03	0	0.35	0.75	0.96	0.98	0	0.01	0.1	0.48	0.77	0.96	0.98	0.02	0.05	0.14	0.43	0.8	0.94	0.96	0.13	0.08	0.0576285	0.02148	0.024303	-0.0361485	-0.0333255	0.176895	0.194868	0.210504
2-23	24VP	22	24	5	0	0.02	0.03	0.54	0.85	0.97	1	0	0	0.04	0.58	0.96	1	1	0	0.02	0.12	0.51	0.94	1	1	0.04	-0.03	-0.0001485	-0.013584	-0.005961	-0.0134355	-0.0058125	0.137848	0.100615	0.138241
2-24	24VP	20	23	5	0	0	0.06	0.16	0.72	0.97	0.96	0.02	0	0.01	0.24	0.65	0.97	0.99	0.02	0.01	0.06	0.33	0.58	0.95	0.98	0.08	0.17	0.0935685	0.096111	0.093051	0.0025425	-0.0005175	0.183996	0.145312	0.194302
3-1	AT	21	19	5	0.04	0.06	0.14	0.69	0.96	1	0.99	0	0.02	0.3	0.47	0.97	0.99	0.98	0.01	0.01	0.28	0.6	0.82	0.99	1	-0.22	-0.09	-0.0474225	-0.026565	-0.035088	0.0208575	0.0123345	0.1635	0.2055	0.204
3-2	AT	22	16	6	0	0	0.01	0.27	0.59	0.98	1	0	0	0.04	0.18	0.71	0.94	1	0	0	0.02	0.24	0.72	0.97	1	-0.09	-0.03	0.103139	0.0950595	0.0830505	-0.008079	-0.020088	0.15	0.1545	0.1575
3-3	AT	21	23	6	0.01	0	0.32	0.76	0.96	1	1	0	0	0.1	0.56	0.95	0.99	1	0.04	0.02	0.07	0.76	0.94	1	1	-0.2	0	-0.089547	-0.014979	-0.0480285	0.074568	0.0415185	0.147	0.1305	0.123
3-4	AT	23	17	6	0.01	0	0.12	0.56	0.96	1	0.99	0.01	0	0.02	0.44	0.99	0.99	1	0	0	0.03	0.41	0.84	1	0.99	-0.12	-0.15	-0.0184275	0.007953	0.0296475	0.0263805	0.048075	0.1305	0.09	0.1395
3-5	AT	21	21	5	0.01	0.08	0.35	0.69	0.84	0.99	1	0.03	0.05	0.1	0.57	0.85	0.95	0.99	0	0.01	0.24	0.54	0.83	0.96	0.97	-0.12	-0.15	-0.0771435	-0.0105405	-0.016857	0.066603	0.0602865	0.216	0.177	0.2415
3-6	AT	21	24	6	0.08	0.07	0.33	0.66	0.89	0.98	1	0.03	0.01	0.17	0.5	0.86	0.89	1	0.01	0.01	0.14	0.45	0.69	0.96	0.94	-0.16	-0.21	-0.0703605	-0.000324	0.0383145	0.0700365	0.108675	0.2325	0.204	0.2535
3-7	AT	20	16	6	0.03	0.04	0.13	0.28	0.75	0.87	0.95	0.06	0.07	0.11	0.55	0.86	0.94	1	0.01	0	0	0.34	0.8	0.99	0.96	0.27	0.06	0.069732	-0.008493	0.0508725	-0.078225	-0.0188595	0.219	0.1845	0.156
3-8	AT	27	23	6	0.03	0.01	0.11	0.5	0.92	0.98	1	0.02	0.01	0.1	0.55	0.9	0.98	0.98	0.01	0.08	0.18	0.64	0.8	1	0.98	0.05	0.14	-0.001917	-0.010803	-0.0330675	-0.008886	-0.0311505	0.1695	0.159	0.183
3-9	AT	21	16	5	0.02	0.26	0.58	0.81	0.95	0.98	0.99	0	0.14	0.43	0.76	0.94	1	1	0.03	0.1	0.32	0.82	0.95	0.94	0.99	-0.05	0.01	-0.17691	-0.118767	-0.102907	0.058143	0.0740025	0.198	0.24	0.1875
3-10	AT	19	12	5	0	0.04	0.2	0.59	0.86	1	0.95	0	0.04	0.17	0.33	0.77	0.9	0.93	0.04	0.01	0.11	0.42	0.74	0.91	0.97	-0.26	-0.17	-0.029679	0.051117	0.043197	0.080796	0.072876	0.231	0.237	0.195
3-11	AT	19	20	4	0.02	0	0.03	0.36	0.74	0.93	0.96	0.02	0.05	0.16	0.44	0.9	0.94	1	0.01	0.06	0.22	0.6	0.83	0.95	0.95	0.08	0.24	0.0595545	0.0064035	-0.030264	-0.053151	-0.0898185	0.228	0.15	0.2235
3-12	AT	23	21	5	0	0	0.05	0.76	0.99	1	1	0	0	0.18	0.83	1	1	1	0	0	0.23	0.89	1	1	1	0.07	0.13	-0.0427695	-0.0773145	-0.094566	-0.034545	-0.0517965	0.0825	0.0975	0.099
3-13	AT	20	20	5	0	0	0.01	0.28	0.77	1	1	0	0	0	0.06	0.75	0.92	0.99	0	0	0.01	0.16	0.67	0.97	0.99	-0.22	-0.12	0.0653805	0.107449	0.10424	0.042069	0.038859	0.1305	0.102	0.129
3-14	AT	21	12	5	0	0.05	0.18	0.51	0.86	0.96	0.98	0.03	0	0.29	0.61	0.95	1	1	0.05	0.09	0.16	0.65	0.82	0.94	1	0.1	0.14	-0.008091	-0.053223	-0.0324015	-0.045132	-0.0243105	0.1935	0.1785	0.2265
3-15	AT	22	29	5	0.01	0.01	0.05	0.22	0.58	0.88	1	0.04	0.03	0.15	0.44	0.83	0.92	0.98	0	0.02	0.04	0.27	0.63	0.94	0.93	0.22	0.05	0.116569	0.0174435	0.094911	-0.099126	-0.0216585	0.219	0.195	0.2025
3-16	AT	21	17	5	0.01	0.1	0.58	0.89	0.97	1	1	0.02	0.02	0.29	0.8	1	0.99	1	0	0.09	0.45	0.87	0.98	0.99	1	-0.09	-0.02	-0.165804	-0.0913905	-0.134734	0.0744135	0.0310695	0.156	0.1725	0.135
3-17	AT	22	26	5	0.02	0.06	0.26	0.77	0.88	0.96	0.95	0.06	0.15	0.45	0.73	0.98	1	1	0	0.03	0.36	0.77	0.91	0.92	0.99	-0.04	0	-0.078084	-0.123156	-0.0947445	-0.045072	-0.0166605	0.1815	0.189	0.213
3-18	AT	22	18	5	0.07	0.09	0.31	0.73	0.9	0.99	1	0.06	0.03	0.4	0.7	0.91	0.96	0.98	0	0.07	0.23	0.61	0.93	1	0.96	-0.03	-0.12	-0.083658	-0.09048	-0.0451815	-0.006822	0.0384765	0.225	0.2115	0.1815
3-19	AT	24	35	5	0	0.17	0.57	0.96	1	1	1	0	0.32	0.75	0.78	0.91	1	1	0	0.06	0.44	1	1	1	1	-0.18	0.04	-0.176066	-0.219681	-0.141217	-0.0436155	0.034848	0.1635	0.171	0.1485
3-20	AT	21	20	6	0	0.03	0	0.2	0.7	1	1	0.01	0.01	0.11	0.48	0.88	0.95	0.97	0.02	0.01	0.04	0.2	0.76	0.99	0.99	0.28	0	0.0922725	0.007272	0.0809595	-0.0850005	-0.011313	0.1785	0.114	0.147
3-21	AT	24	19	5	0	0.13	0.32	0.6	0.98	0.99	1	0.08	0.11	0.39	0.7	0.96	0.98	0.97	0.04	0.08	0.27	0.75	0.81	0.97	0.97	0.1	0.15	-0.066642	-0.098835	-0.0702285	-0.032193	-0.0035865	0.2325	0.195	0.228
3-22	AT	29	24	6	0.01	0.07	0.02	0.2	0.63	0.84	1	0.04	0.02	0.08	0.31	0.8	0.92	0.98	0	0	0.11	0.39	0.7	0.94	0.96	0.11	0.19	0.114065	0.0555975	0.054363	-0.058467	-0.0597015	0.225063	0.173091	0.203228
3-23	AT	22	24	5	0.01	0	0.01	0.33	0.77	0.98	0.99	0.01	0	0.01	0.16	0.74	0.98	0.96	0	0	0.01	0.36	0.75	1	1	-0.17	0.03	0.057	0.0915	0.0525	0.0345	-0.0045	0.1545	0.1215	0.171
3-24	AT	22	20	4	0.01	0.01	0.11	0.41	0.7	0.96	0.98	0.01	0.01	0.15	0.37	0.67	0.93	0.98	0	0	0.01	0.33	0.85	1	1	-0.04	-0.08	0.0465	0.0585	0.0435	0.012	-0.003	0.1635	0.1965	0.207
		24OT	24 IU oxytocin
		24VP	24 IU vasopressin
		AT	60 μg atosiban
		AQ	score on the Autism Spectrum Quotient
		CON	carrier control
		EST	estratetraenol
		AND	androstadienone
		Z	Z score that quantifies the gender of point-light walkers (PLWs)
		Z=0.prop.bias	proportional ‘male’ biases at the gender-neutral point of the PLWs (Z = 0)
		PSE	point of subjective equality
		DL	difference limen
