# Supplementary material for: Oxytocin modulates human chemosensory decoding of sex in a dose-dependent manner
Source: eLife. 2021 Jan 13;10:e59376. doi: 10.7554/eLife.59376 (PMC7806258; doi:10.7554/eLife.59376)
Supplement: Figure 3—source data 1. — Degrees of gender perception biases induced by chemosensory sexual cues in high AQ and low AQ individuals. [file elife-59376-fig3-data1.data.xlsx]

## Sheet: Experiments 1 & 2
Drug	sex.orient	AQ	AQ group	relative.Z=0.prop.bias	relative.PSE.shift
24VP	hetero-	22	Low	-0.07	0.001377
24VP	hetero-	19	Low	0.1	-0.0202665
24VP	hetero-	30	High	0.35	-0.064761
24VP	hetero-	16	Low	-0.01	-0.001242
24VP	hetero-	20	Low	-0.05	-0.0503145
24VP	hetero-	25	High	0	0.0015015
24VP	hetero-	24	Low	0.28	-0.084876
24VP	hetero-	13	Low	0.21	-0.064092
24VP	hetero-	24	Low	0.22	-0.0557025
24VP	hetero-	18	Low	0.01	-0.006108
24VP	hetero-	28	High	-0.1	0.01122
24VP	hetero-	12	Low	-0.12	0.018207
24VP	hetero-	29	High	-0.03	-0.021027
24VP	hetero-	23	Low	0.26	-0.0614265
24VP	hetero-	16	Low	0.07	-0.0416175
24VP	hetero-	13	Low	0.06	-0.025911
24VP	hetero-	32	High	-0.11666	0.0021105
24VP	hetero-	18	Low	0.09	-0.0284475
24VP	hetero-	23	Low	0.15	-0.063594
24VP	hetero-	14	Low	-0.07	-0.0094365
24VP	hetero-	21	Low	0.29	-0.055809
24VP	hetero-	12	Low	-0.08	0.017604
24VP	hetero-	21	Low	0.17	-0.0141375
24VP	hetero-	22	Low	-0.09	-0.0109035
24VP	homo-	19	Low	0.12	-0.006012
24VP	homo-	17	Low	0.02	-0.0067665
24VP	homo-	20	Low	0.35	-0.056775
24VP	homo-	19	Low	0.22	-0.0382965
24VP	homo-	17	Low	0.16	-0.032709
24VP	homo-	21	Low	-0.09	0.009186
24VP	homo-	22	Low	0.11	-0.036594
24VP	homo-	14	Low	-0.04	-2.4e-05
24VP	homo-	9	Low	0.12	-0.0210855
24VP	homo-	22	Low	0.2	-0.0693855
24VP	homo-	21	Low	0.03	0.003825
24VP	homo-	16	Low	-0.07	0.0025455
24VP	homo-	19	Low	0.04	-0.0122055
24VP	homo-	19	Low	-0.01	0.017871
24VP	homo-	18	Low	0.04	-0.054
24VP	homo-	29	High	-0.08857	0.0215175
24VP	homo-	16	Low	0.05	0.0126705
24VP	homo-	21	Low	-0.01	0.029478
24VP	homo-	19	Low	0.25	-0.0424995
24VP	homo-	32	High	0.14762	-0.0332115
24VP	homo-	14	Low	0.25	-0.0790065
24VP	homo-	24	Low	0.08	-0.0333255
24VP	homo-	24	Low	-0.03	-0.0058125
24VP	homo-	23	Low	0.17	-0.0005175
	24VP	24 IU vasopressin
	sex.orient	sexual orientation
	AQ	score on the Autism Spectrum Quotient
	relative.Z=0.prop.bias	proportional gender perception bias at the gender-neutral point (Z = 0) of the PLWs induced by estratetraenol (for heterosexual men) and androstadienone (for homosexual men) with respect to the carrier control.
		a positive effect of estratetraenol on heterosexual men (i.e. biasing them towards perceiving the PLWs as more feminine) or of androstadienone on homosexual men (i.e. biasing them towards perceiving the PLWs as more masculine) has a positive value
	relative.PSE.shift	overall PSE shift induced by estratetraenol (for heterosexual men) and androstadienone (for homosexual men) with respect to the carrier control
		a positive effect of estratetraenol on heterosexual men or of androstadienone on homosexual men has a negative value
